# Supplementary material for: The Impact of Age and Vaccine Conspiracy Beliefs on COVID-19 Vaccine Uptake among United States Adults
Source: Vaccines (Basel). 2024 Jul 30;12(8):853. doi: 10.3390/vaccines12080853 (PMC11359852; doi:10.3390/vaccines12080853)
Supplement: Supplementary file 1 [file vaccines-12-00853-s001.zip]

Archive with 1 entries (1 files):
- vaccines-3071620-supplementary.pdf
